# Supplementary material for: Sigma-1 receptor chaperones rescue nucleocytoplasmic transport deficit seen in cellular and Drosophila ALS/FTD models
Source: Nat Commun. 2020 Nov 4;11:5580. doi: 10.1038/s41467-020-19396-3 (PMC7642387; doi:10.1038/s41467-020-19396-3)
Supplement: Supplementary file 3 — Supplementary Data 1 [file 41467_2020_19396_MOESM3_ESM.xlsx]

## Sheet: Fig 3
Fig 3d, NuP358																	Two-way ANOVA followed by Sidak's multiple comparisons test
Time	0 h control	0 h knockdown		2 h control	2 h knockdown		4h control	4h knockdown		6h control	6h knockdown		8h control	8h knockdown			Source of Variation	% of total variation	P value	P value summary	Significant?
	1	1		1.1	0.95		0.9	0.55		0.55	0.15		0.1	0.05			Interaction	1.787	0.0405	*	Yes
	1	1		0.9	0.75		1	0.65		0.43	0.2		0.2	0.01			time	89.36	<0.0001	****	Yes
	1	1		1.1	0.8		0.85	0.7		0.4	0.3		0.3	0.05			Knockdown	5.931	<0.0001	****	Yes
																	ANOVA table	SS	DF	MS	F (DFn, DFd)	P value
																	Interaction	0.07162	4	0.01791	F (4, 20) = 3.061	P=0.0405
																	time	3.581	4	0.8951	F (4, 20) = 153.0	P<0.0001
																	Knockdown	0.2376	1	0.2376	F (1, 20) = 40.62	P<0.0001
																	Residual	0.117	20	0.00585
																	Sidak's multiple comparisons test	Mean Diff.	95.00% CI of diff.	Significant?	Summary	Adjusted P Value
																	Control - Knockdown
																	0 hour	0	-0.1771 to 0.1771	No	ns	>0.9999
																	2 hour	0.2	0.02288 to 0.3771	Yes	*	0.0222
																	4 hour	0.2833	0.1062 to 0.4605	Yes	**	0.001
																	6 hour	0.2433	0.06622 to 0.4205	Yes	**	0.0045
																	8 hour	0.1633	-0.01378 to 0.3405	No	ns	0.0801
																	Non-linar regression with 2nd order polynomial fit
																	Comparison of Fits
																	Null hypothesis	One curve for all data sets
																	Alternative hypothesis	Different curve for each data set
																	P value	<0.0001
																	Conclusion (alpha = 0.05)	Reject null hypothesis
																	Preferred model	Different curve for each data set
																	F (DFn, DFd)	11.47 (3, 24)
Fig 3e, NuP214																	Two-way ANOVA followed by Sidak's multiple comparisons test
Time	0 h control	0 h knockdown		2 h control	2 h knockdown		4h control	4h knockdown		6h control	6h knockdown		8h control	8h knockdown			Source of Variation	% of total variation	P value	P value summary	Significant?
	1	1		1.2	1.1		1.2	1		1.1	0.8		0.6	0.05			Interaction	16.05	0.0001	***	Yes
	1	1		1.2	1.2		0.9	0.8		1	0.7		0.8	0.1			time	63.99	<0.0001	****	Yes
	1	1		1	1.3		1.2	0.9		1.2	0.5		0.7	0.25			Knockdown	12.26	<0.0001	****	Yes
																	ANOVA table	SS	DF	MS	F (DFn, DFd)	P value
																	Interaction	0.4753	4	0.1188	F (4, 20) = 10.41	P=0.0001
																	time	1.895	4	0.4738	F (4, 20) = 41.50	P<0.0001
																	Knockdown	0.363	1	0.363	F (1, 20) = 31.80	P<0.0001
																	Residual	0.2283	20	0.01142
																	Sidak's multiple comparisons test	Mean Diff.	95.00% CI of diff.	Significant?	Summary	Adjusted P Value
																	Control - Knockdown
																	0 hour	0	-0.2474 to 0.2474	No	ns	>0.9999
																	2 hour	-0.1	-0.3474 to 0.1474	No	ns	0.7858
																	4 hour	0.2	-0.04743 to 0.4474	No	ns	0.1538
																	6 hour	0.4333	0.1859 to 0.6808	Yes	***	0.0004
																	8 hour	0.5667	0.3192 to 0.8141	Yes	****	<0.0001
																	Non-linar regression with 2nd order polynomial fit
																	Comparison of Fits
																	Null hypothesis	One curve for all data sets
																	Alternative hypothesis	Different curve for each data set
																	P value	<0.0001
																	Conclusion (alpha = 0.05)	Reject null hypothesis
																	Preferred model	Different curve for each data set
																	F (DFn, DFd)	20.21 (3, 24)
Fig 3f, NuP50
Time	0 h control	0 h knockdown		1h control	1h knockdown		2 h control	2 h knockdown		4h control	4h knockdown		6h control	6h knockdown		8h control	8h knockdown
	1	1		1.05	0.85		0.87	0.75		0.7	0.52		0.61	0.57		0.69	0.32
	1	1		1.14	0.89		0.96	0.76		0.7	0.48		0.81	0.55		0.81	0.55
	1	1		0.89	0.88		0.94	0.91		0.84	0.61		0.66	0.5		0.47	0.28
																	Two-way ANOVA followed by Sidak's multiple comparisons test
																	Source of Variation	% of total variation	P value	P value summary	Significant?
																	Interaction	3.903	0.2218	ns	No
																	time	71.36	<0.0001	****	Yes
																	Knockdown	12.39	<0.0001	****	Yes
																	ANOVA table	SS	DF	MS	F (DFn, DFd)	P value
																	Interaction	0.06456	5	0.01291	F (5, 24) = 1.517	P=0.2218
																	time	1.18	5	0.2361	F (5, 24) = 27.74	P<0.0001
																	Knockdown	0.205	1	0.205	F (1, 24) = 24.09	P<0.0001
																	Residual	0.2043	24	0.008511
																	Sidak's multiple comparisons test	Mean Diff.	95.00% CI of diff.	Significant?	Summary	Adjusted P Value
																	Control - Knockdown
																	0 hour	0	-0.2159 to 0.2159	No	ns	>0.9999
																	1 hour	0.1521	-0.06381 to 0.3680	No	ns	0.2869
																	2 hour	0.1163	-0.09957 to 0.3322	No	ns	0.583
																	4 hour	0.2097	-0.006165 to 0.4256	No	ns	0.0602
																	6 hour	0.1516	-0.06425 to 0.3675	No	ns	0.2899
																	8 hour	0.2758	0.05996 to 0.4917	Yes	**	0.0074
																	Non-linar regression with 2nd order polynomial fit
																	Comparison of Fits
																	Null hypothesis	One curve for all data sets
																	Alternative hypothesis	Different curve for each data set
																	P value	0.0001
																	Conclusion (alpha = 0.05)	Reject null hypothesis
																	Preferred model	Different curve for each data set
																	F (DFn, DFd)	9.754 (3, 30)

## Sheet: Fig 5
Control	(G4C2)
0.377717	0.233756		Unpaired t test
2.68747	0.119832		P value	0.0003
0.594188	0.289868		P value summary	***
0.893276	0.358282		Significantly different (P < 0.05)?	Yes
0.689741	0.202976		One- or two-tailed P value?	Two-tailed
0.822486	0.357141		t, df	t=3.918, df=39
0.591568	0.439643
1.29554	0.14577		How big is the difference?
1.27081	0.302114		Mean of column A	1
0.836525	0.220415		Mean of column B	0.301
1.52117	0.320795		Difference between means (B - A) ± SEM	-0.6990 ± 0.1784
1.09736	0.621953		95% confidence interval	-1.060 to -0.3381
1.41384			R squared (eta squared)	0.2824
0.631483
1.43479
2.56526
1.42727
0.213785
0.918563
0.255578
0.91888
1.30003
0.823515
0.519642
0.724368
0.269897
0.627155
1.73177
0.546311

## Sheet: Fig 6
Fig 6b
				Unpaired t test
	(G4C2)	(G4C2)		P value	0.0056
	sh-C	shSig-1R		P value summary	**
	1.69031	0.576298		Significantly different (P < 0.05)?	Yes
	0.640807	0.20274		One- or two-tailed P value?	Two-tailed
	0.974424	0.155048		t, df	t=2.940, df=37
	1.57461	0.396663
	1.19124	0.45499		How big is the difference?
	0.801955	0.424867		Mean of column A	1
	0.658851	0.56126		Mean of column B	0.5617
	0.928126	0.165012		Difference between means (B - A) ± SEM	-0.4383 ± 0.1491
	0.518368	0.0842152		95% confidence interval	-0.7403 to -0.1362
	1.31448	0.737492		R squared (eta squared)	0.1893
	1.42477	1.37395
	1.57798	1.15263
	1.79912	0.825703
	1.15295	0.591149
	0.0928951	0.851232
	0.272587	1.74502
	0.750486	0.453286
	0.636048	0.113381
		0.49108
		0.222637
		0.217858

## Sheet: Fig 7
Fig 7d									Two-way ANOVA followed by Sidak's multiple comparisons test
	WT-Ctrl.	WT-GFP-(G4C2)31		Sig-1R-KO-Ctrl.	Sig-1R KO - GFP-(G4C2)31				Source of Variation	% of total variation	P value	P value summary	Significant?
	1	0.751629		0.855983	0.490227				Interaction	1.703	0.206	ns	No
	1	0.679785		0.737254	0.303068				G4C2	30.85	0.0004	***	Yes
	1	0.744727		0.864615	0.507756				KO	60.25	<0.0001	****	Yes
									ANOVA table	SS	DF	MS	F (DFn, DFd)	P value
									Interaction	0.009237	1	0.009237	F (1, 8) = 1.894	P=0.2060
									G4C2	0.1674	1	0.1674	F (1, 8) = 34.32	P=0.0004
									KO	0.3269	1	0.3269	F (1, 8) = 67.03	P<0.0001
									Residual	0.03902	8	0.004877
									Sidak's multiple comparisons test	Mean Diff.	95.00% CI of diff.	Significant?	Summary	Adjusted P Value
									Group A - Group B
									Wild type	0.2746	0.1182 to 0.4310	Yes	**	0.0027
									Knockout	0.3856	0.2292 to 0.5420	Yes	***	0.0003
Fig 7e									One-way ANOVA followed by Sidak's multiple comparisons test
	YFP	Sig-1R-YFP 1ug	Sig-1R-YFP 3ug						F	7.227
	1	2.55287	2.77705						P value	0.0252
	1	1.40046	2.12544						P value summary	*
	1	1.48511	2.09367						Significant diff. among means (P < 0.05)?	Yes
									R squared	0.7067
									Brown-Forsythe test
									F (DFn, DFd)	0.6892 (2, 6)
									P value	0.5377
									P value summary	ns
									Are SDs significantly different (P < 0.05)?	No
									ANOVA table	SS	DF	MS	F (DFn, DFd)	P value
									Treatment (between columns)	2.705	2	1.352	F (2, 6) = 7.227	P=0.0252
									Residual (within columns)	1.123	6	0.1871
									Total	3.827	8
									Sidak's multiple comparisons test	Mean Diff.	95.00% CI of diff.	Significant?	Summary	Adjusted P Value
									0 vs. 1	-0.8128	-1.969 to 0.3435	No	ns	0.172
									0 vs. 3	-1.332	-2.488 to -0.1758	Yes	*	0.0276
									1 vs. 3	-0.5192	-1.676 to 0.6370	No	ns	0.4723
Fig 7f									Unpaired t test
	Ctrl.	GFP-(G4C2)31							P value	0.0001
	1	1.6588							P value summary	***
	1	1.71406							Significantly different (P < 0.05)?	Yes
	1	1.8323							One- or two-tailed P value?	Two-tailed
									t, df	t=14.36, df=4
									How big is the difference?
									Mean of column A	1
									Mean of column B	1.735
									Difference between means (B - A) ± SEM	0.7351 ± 0.05117
									95% confidence interval	0.5930 to 0.8771
									R squared (eta squared)	0.981

## Sheet: Fig 8
Fig 8c					One-way analysis of variance
DATA % of flies with necrosis					P value	0,0001
control	G4C2-30	G4C2-30 + Sig-1R			P value summary	***
0	21.4	4.5			Are means signif. different? (P < 0.05)	Yes
0	54.5	6.25			Number of groups	3
0	38.5	0			F	28,78
0	40	0			R squared	0,8648
					ANOVA Table	SS	df	MS
					Treatment (between columns)	3716	2	1858
					Residual (within columns)	581,0	9	64,56
					Total	4297	11
					Tukey's Multiple Comparison Test	Mean Diff.	q	Significant? P < 0.05?	Summary	95% CI of diff
					control vs G4C2-30	-38,60	9,608	Yes	***	-54.46 to -22.74
					control vs G4C2-30 + Sig-1R	-2,688	0,6690	No	ns	-18.55 to 13.18
					G4C2-30 vs G4C2-30 + Sig-1R	35,91	8,939	Yes	***	20.05 to 51.78
Fig 8d
DATA % of flies at the top
control	G4C2-3	G4C2-30			One-way analysis of variance
91.6667	91.6667	0			P value	< 0.0001
95.8333	87.5	0			P value summary	***
87.5	87.5	0			Are means signif. different? (P < 0.05)	Yes
95.8333	70.8333	0			Number of groups	3
	83.3333	0			F	451,9
					R squared	0,9880
					ANOVA Table	SS	df	MS
					Treatment (between columns)	25030	2	12520
					Residual (within columns)	304,7	11	27,70
					Total	25340	13
					Tukey's Multiple Comparison Test	Mean Diff.	q	Significant? P < 0.05?	Summary	95% CI of diff
					control vs G4C2-3	8,542	3,422	No	ns	-0.9948 to 18.08
					control vs G4C2-30	92,71	37,14	Yes	***	83.17 to 102.2
					G4C2-3 vs G4C2-30	84,17	35,76	Yes	***	75.18 to 93.16
DATA % of flies remaining at the bottom					One-way analysis of variance
control	G4C2-3	G4C2-30			P value	< 0.0001
0	0	83.3333			P value summary	***
0	4.16667	91.6667			Are means signif. different? (P < 0.05)	Yes
8.33333	4.16667	83.3333			Number of groups	3
4.16667	8.33333	100			F	379,7
	4.16667	100			R squared	0,9857
					ANOVA Table	SS	df	MS
					Treatment (between columns)	24870	2	12440
					Residual (within columns)	360,2	11	32,75
					Total	25230	13
					Tukey's Multiple Comparison Test	Mean Diff.	q	Significant? P < 0.05?	Summary	95% CI of diff
					control vs G4C2-3	-1,042	0,3837	No	ns	-11.41 to 9.328
					control vs G4C2-30	-88,54	32,62	Yes	***	-98.91 to -78.17
					G4C2-3 vs G4C2-30	-87,50	34,19	Yes	***	-97.28 to -77.72
Fig 8e
DATA % of flies at the top					One-way analysis of variance
G4C2-30	G4C2-30 + Sig-1R	G4C2-30 + GFP65T			P value	0,0006
0	8.33333	0			P value summary	***
0	16.6667	8.33333			Are means signif. different? (P < 0.05)	Yes
0	8.33333	4.16667			Number of groups	3
0	16.6667	0			F	12,17
0	45.8333	0			R squared	0,6033
0	20.8333
0	20.8333				Bartlett's test for equal variances
					Bartlett's statistic (corrected)
					P value
					P value summary	ns
					Do the variances differ signif. (P < 0.05)	No
					ANOVA Table	SS	df	MS
					Treatment (between columns)	1548	2	774,0
					Residual (within columns)	1018	16	63,62
					Total	2566	18
					Tukey's Multiple Comparison Test	Mean Diff.	q	Significant? P < 0.05?	Summary	95% CI of diff
					G4C2-30 vs G4C2-30 + Sig-1R	-19,64	6,516	Yes	***	-30.64 to -8.642
					G4C2-30 vs G4C2-30 + GFP65T	-2,500	0,7570	No	ns	-14.55 to 9.550
					G4C2-30 + Sig-1R vs G4C2-30 + GFP65T	17,14	5,191	Yes	**	5.093 to 29.19
DATA % of flies remaining at the bottom					One-way analysis of variance
G4C2-30	G4C2-30 + Sig-1R	G4C2-30 + GFP65T			P value	< 0.0001
58.3333	25	25			P value summary	***
45.8333	37.5	66.6667			Are means signif. different? (P < 0.05)	Yes
70.8333	20.8333	54.1667			Number of groups	3
70.8333	8.33333	54.1667			F	17,99
62.5	16.6667	58.3333			R squared	0,6922
83.3333	33.3333
95.8333	29.1667				Bartlett's test for equal variances
					Bartlett's statistic (corrected)	1,413
					P value	0,4934
					P value summary	ns
					Do the variances differ signif. (P < 0.05)	No
					ANOVA Table	SS	df	MS
					Treatment (between columns)	7242	2	3621
					Residual (within columns)	3220	16	201,3
					Total	10460	18
					Tukey's Multiple Comparison Test	Mean Diff.	q	Significant? P < 0.05?	Summary	95% CI of diff
					G4C2-30 vs G4C2-30 + Sig-1R	45,24	8,437	Yes	***	25.67 to 64.80
					G4C2-30 vs G4C2-30 + GFP65T	17,98	3,060	No	ns	-3.458 to 39.41
					G4C2-30 + Sig-1R vs G4C2-30 + GFP65T	-27,26	4,641	Yes	*	-48.70 to -5.828
Fig 8f					Unpaired t test
DATA qPCR					P value	0,2950
G4C2-30	G4C2-30 + Sig-1R				P value summary	ns
0.85	0.84				Are means signif. different? (P < 0.05)	No
0.74	0.81				One- or two-tailed P value?	Two-tailed
1.05	1.03				t, df	t=1.132 df=7
1.29	0.84
1.16					How big is the difference?
					Mean ± SEM of column A	1.018 ± 0.1002 N=5
					Mean ± SEM of column B	0.8800 ± 0.05050 N=4
					Difference between means	0.1380 ± 0.1219
					95% confidence interval	-0.1504 to 0.4264
					R squared	0,1547
Fig 8h
DATA Number of spike					Unpaired t test
G4C2-30	G4C2-30 + Sig-1R				P value	0,0385
30	30				P value summary	*
39	28				Are means signif. different? (P < 0.05)	Yes
60	50				One- or two-tailed P value?	Two-tailed
27	8				t, df	t=2.143 df=38
18	66
11	3				How big is the difference?
69	3				Mean ± SEM of column A	54.00 ± 8.764 N=20
123	38				Mean ± SEM of column B	32.15 ± 5.207 N=20
106	51				Difference between means	21.85 ± 10.19
55	33				95% confidence interval	1.205 to 42.50
58	3				R squared	0,1079
46	77
22	26
144	40
31	2
7	15
107	40
71	75
14	23
42	32
Fig 8i
DATA Firing duration					Unpaired t test
G4C2-30	G4C2-30 + sig-1R				P value	0,0375
8.321	7.035				P value summary	*
7.866	15.073				Are means signif. different? (P < 0.05)	Yes
17.87	10.948				One- or two-tailed P value?	Two-tailed
7.51	3.05				t, df	t=2.155 df=38
7.479	16
5.036	4.734				How big is the difference?
11.372	1.557				Mean ± SEM of column A	10.90 ± 1.059 N=20
21.874	7.364				Mean ± SEM of column B	7.756 ± 1.001 N=20
8.896	9.665				Difference between means	3.141 ± 1.457
11.17	8.566				95% confidence interval	0.1898 to 6.092
15.356	3.936				R squared	0,1089
12.453	10.747
8.265	9.788
18.575	7.734
7.866	1.049
4.343	4.764
15.183	6.453
11.59	16.445
6.427	5.987
10.48	4.219
Fig 8k					One-way analysis of variance
DATA % of flies at the top					P value	< 0.0001
control	G4C2-30	G4C2-30 + Sig-1R-E102Q	Sig-1R-E102Q		P value summary	***
95.8333	0	4.16667	87.5		Are means signif. different? (P < 0.05)	Yes
95.8333	0	0	100		Number of groups	4
100	4.16667	8.33333	95.8333		F	981,0
100	0	4.16667	100		R squared	0,9922
91.6667	0	0	95.8333
100	0	12.5	91.6667		Bartlett's test for equal variances
	12.5	0			Bartlett's statistic (corrected)	0,6864
		4.16667			P value	0,8764
					P value summary	ns
					Do the variances differ signif. (P < 0.05)	No
					ANOVA Table	SS	df	MS
					Treatment (between columns)	57500	3	19170
					Residual (within columns)	449,3	23	19,54
					Total	57940	26
					Tukey's Multiple Comparison Test	Mean Diff.	q	Significant? P < 0.05?	Summary	95% CI of diff
					control vs G4C2-30	94,84	54,54	Yes	***	88.03 to 101.6
					control vs G4C2-30 + Sig-1R-E102Q	93,06	55,13	Yes	***	86.45 to 99.66
					control vs Sig-1R-E102Q	2,083	1,155	No	ns	-4.981 to 9.148
					G4C2-30 vs G4C2-30 + Sig-1R-E102Q	-1,786	1,104	No	ns	-8.119 to 4.547
					G4C2-30 vs Sig-1R-E102Q	-92,76	53,35	Yes	***	-99.57 to -85.95
					G4C2-30 + Sig-1R-E102Q vs Sig-1R-E102Q	-90,97	53,90	Yes	***	-97.58 to -84.36
DATA % of flies remaining at the bottom					One-way analysis of variance
control	G4C2-30	G4C2-30 + Sig-1R-E102Q	Sig-1R-E102Q		P value	< 0.0001
4.16667	75	37.5	8.33333		P value summary	***
0	66.6667	45.8333	0		Are means signif. different? (P < 0.05)	Yes
0	62.5	41.6667	4.16667		Number of groups	4
0	58.3333	33.3333	0		F	25,99
4.16667	91.6667	58.3333	4.16667		R squared	0,7722
0	25	50	8.33333
	25	70.8333			Bartlett's test for equal variances
		37.5			Bartlett's statistic (corrected)	26,53
					P value	< 0.0001
					P value summary	***
					Do the variances differ signif. (P < 0.05)	Yes
					ANOVA Table	SS	df	MS
					Treatment (between columns)	16580	3	5526
					Residual (within columns)	4890	23	212,6
					Total	21470	26
					Tukey's Multiple Comparison Test	Mean Diff.	q	Significant? P < 0.05?	Summary	95% CI of diff
					control vs G4C2-30	-56,35	9,823	Yes	***	-78.81 to -33.89
					control vs G4C2-30 + Sig-1R-E102Q	-45,49	8,168	Yes	***	-67.29 to -23.68
					control vs Sig-1R-E102Q	-2,778	0,4666	No	ns	-26.09 to 20.53
					G4C2-30 vs G4C2-30 + Sig-1R-E102Q	10,86	2,036	No	ns	-10.03 to 31.76
					G4C2-30 vs Sig-1R-E102Q	53,57	9,339	Yes	***	31.11 to 76.03
					G4C2-30 + Sig-1R-E102Q vs Sig-1R-E102Q	42,71	7,670	Yes	***	20.91 to 64.51

## Sheet: Fig S3
	Fig S3b																Unpaired t test
			NuPs 2^-(ΔΔCt)/RNA 2^-(ΔΔCt)														Nup 358
		nup358			nup214			nup153			nup62			nup50			P value	0.0542
		shc	shsig-1R		shc	shsig-1R		shc	shsig-1R		shc	shsig-1R		shc	shsig-1R		P value summary	ns
		1.11373	1.30622		0.909809	1.08195		1.08423	0.838961		1.30561	1.11321		1.02538	1.07635		Significantly different (P < 0.05)?	No
		0.956209	1.34294		1.0451	1.18397		0.918069	0.983962		0.879479	1.22665		1.01126	1.35299		One- or two-tailed P value?	Two-tailed
		0.930062	1.10604		1.0451	1.00252		0.997698	0.686188		0.814914	1.53126		0.963364	1.21938		t, df	t=2.697, df=4
																	How big is the difference?
																	Mean of column A	1
																	Mean of column B	1.252
																	Difference between means (B - A) ± SEM	0.2517 ± 0.09333
																	95% confidence interval	-0.007383 to 0.5108
																	R squared (eta squared)	0.6453
																	Nup 214
																	P value	0.2657
																	P value summary	ns
																	Significantly different (P < 0.05)?	No
																	One- or two-tailed P value?	Two-tailed
																	t, df	t=1.293, df=4
																	How big is the difference?
																	Mean of column C	1
																	Mean of column D	1.089
																	Difference between means (D - C) ± SEM	0.08948 ± 0.06922
																	95% confidence interval	-0.1027 to 0.2817
																	R squared (eta squared)	0.2947
																	Nup 153
																	P value	0.1718
																	P value summary	ns
																	Significantly different (P < 0.05)?	No
																	One- or two-tailed P value?	Two-tailed
																	t, df	t=1.662, df=4
																	How big is the difference?
																	Mean of column E	1
																	Mean of column F	0.8364
																	Difference between means (F - E) ± SEM	-0.1636 ± 0.09845
																	95% confidence interval	-0.4370 to 0.1097
																	R squared (eta squared)	0.4085
																	Nup 62
																	P value	0.2167
																	P value summary	ns
																	Significantly different (P < 0.05)?	No
																	One- or two-tailed P value?	Two-tailed
																	t, df	t=1.465, df=4
																	How big is the difference?
																	Mean of column G	1
																	Mean of column H	1.29
																	Difference between means (H - G) ± SEM	0.2904 ± 0.1982
																	95% confidence interval	-0.2599 to 0.8406
																	R squared (eta squared)	0.3493
																	Nup 50
																	P value	0.0578
																	P value summary	ns
																	Significantly different (P < 0.05)?	No
																	One- or two-tailed P value?	Two-tailed
																	t, df	t=2.636, df=4
																	How big is the difference?
																	Mean of column I	1
																	Mean of column J	1.216
																	Difference between means (J - I) ± SEM	0.2162 ± 0.08205
																	95% confidence interval	-0.01156 to 0.4440
																	R squared (eta squared)	0.6346
